# Supplementary material for: Anti-Obesity Potential of Modified Pomelo-Peel Dietary Fiber-Based Pickering Emulsion
Source: Nutrients. 2025 Sep 23;17(19):3036. doi: 10.3390/nu17193036 (PMC12526110; doi:10.3390/nu17193036)
Supplement: Supplementary file 1 [file nutrients-17-03036-s001.zip]

Archive with 1 entries (1 files):
- nutrients-3866719 - supplementary.pdf
